# Supplementary material for: Staphylococcus aureus lipoproteins promote abscess formation in mice, shielding bacteria from immune killing
Source: Commun Biol. 2021 Mar 30;4:432. doi: 10.1038/s42003-021-01947-z (PMC8010101; doi:10.1038/s42003-021-01947-z)
Supplement: Supplementary file 4 — Supplementary Data 1 [file 42003_2021_1947_MOESM4_ESM.xlsx]

## Sheet: Fig 1a
Fig. 1A	Days	Lpl1(+sp) (20 µg)												Lpl1(+sp) (5 µg)												Lpl1(+sp) (1 µg)
	0	0												0												0
	2	22.0618	18.0956	0	0	13.2025	12.5664	13.2025	24.6301	10.1788	0	10.1788	0	14.522	23.7583	5.30929	6.15752	7.06858								0	0	0
	3	21.2372	18.0956	0	0	12.5664	16.619	10.1788	22.0618	15.2053	0	10.1788	0	3.80133	11.3411	5.72555	0	5.72555								0	8.55299	0
	5	17.3494	13.2025	0	0	13.2025	25.5176	11.9459	34.2119	16.619	12.5664	10.1788	13.8544	5.30929	10.1788	4.15476	0	0								0	2.83529	0
	7	13.2025	15.9043	10.1788	0	15.9043	15.9043	22.0618	28.2743	18.8574	13.2025	10.1788	15.2053	4.90874	7.06858	2.54469	0	0								0	2.54469	0
	10							11.9459	20.4282	16.619	13.8544	14.522	18.8574	0	2.2698	0	0	0								0

## Sheet: Fig 1c
Fig. 1C	Days	Lpl1(+sp) (10 µg)	Lpl1(-sp) (10 µg)
	0	0	0
	1	75	0
	2	100	0
	3	100	0

## Sheet: Fig 1e-g
Fig. 1E	Lpl1(+sp) (10 µg)	Lpl1(+sp) (2.5 µg)	Healthy	Lpl1(-sp) (10 µg)			Fig. 1F	Lpl1(+sp) (10 µg)	Lpl1(+sp) (2.5 µg)	Healthy	Lpl1(-sp) (10 µg)			Fig. 1G	Lpl1(+sp) (10 µg)	Lpl1(+sp) (2.5 µg)	Healthy	Lpl1(-sp) (10 µg)
	95083.9	5845.06	629.52	954.18				4885.4	2040.34	0	0				2232.99	965.255	18.345	45.685
	87516.6	1394.72	528.16	871.5				4744.5	315.08	0	0				2004.56	494.12	34.785	79.77
	3395.62	6415.58	415.64	930				721.2	1391.04	0	0				532.845	638.085	53.59	41.84
	2592.28	4494.94	163.82					779.38	2435.92	0					1087	980.36	36.39
	23416.9	2407.52	583.6					4241.02	82.66	0					938.135	217.235	33.4
	53896.1	662.26						2582.66	0						1957.3	28.06
	30513.8	1934.38						4975.54	452.76						1541.94	299.145

## Sheet: Fig 1h
Fig. 1H	Days	WT											TLR2-/-
	0	0											0
	1	8.04248	11.3411	18.8574	15.9043		13.8544	10.7521	11.3411	10.7521	9.0792	11.9459	7.54768	0	0	0		0	0	0	0	0	0
	2	11.3411	11.9459	17.3494	10.7521		14.522	8.55299	13.8544	13.2025	8.55299	13.2025	7.54768	0	0	0		0	0	0	6.6052	0	0
	3	9.62113	10.7521	14.522	10.1788		11.9459	5.72555	10.7521	13.2025	9.0792	11.9459	7.54768	0	0	0		0	0	0	8.04248	0	0
	5						9.0792	5.30929	8.55299	8.04248	9.62113	10.1788						0	0	0	8.04248	0	0
	7						9.0792	0	7.54768	8.55299	8.55299	8.04248						0	0	0	7.54768	0	0
	10						7.54768	0	0	4.90874	5.72555	5.72555						0	0	0	4.15476	0	0

## Sheet: Fig 1i-k
Fig. 1I	WT: Lpl1(+sp) (1 µg)	WT: PBS	TLR2-/-: Lpl1(+sp) (1 µg)	TLR2-/-: PBS			Fig. 1J	WT: Lpl1(+sp) (1 µg)	WT: PBS	TLR2-/-: Lpl1(+sp) (1 µg)	TLR2-/-: PBS			Fig. 1K	WT: Lpl1(+sp) (1 µg)	WT: PBS	TLR2-/-: Lpl1(+sp) (1 µg)	TLR2-/-: PBS
	190.852	147.832	449.154	94.004				175.428	60.536	104.286	52.442				501.72	112.965	150.825	48.65
	316.674	197.97	132.096	169.4				121.92	89.96	175.536	196.988				168.92	121.345	238.11	328.395
	655.028	138.006	277.844	94.004				342.54	56.108	78.054	55.126				524.23	65.66	119.485	51.77
	1385.24	86.218	81.066	105.096				258.354	62.314	52.868	57.084				496.87	123	54.09	102.27
			98.568	353.26						64.348	54.424						123.115	122.88
