# Supplementary material for: Staphylococcus aureus lipoproteins promote abscess formation in mice, shielding bacteria from immune killing
Source: Commun Biol. 2021 Mar 30;4:432. doi: 10.1038/s42003-021-01947-z (PMC8010101; doi:10.1038/s42003-021-01947-z)
Supplement: Supplementary file 5 — Supplementary Data 2 [file 42003_2021_1947_MOESM5_ESM.xlsx]

## Sheet: Fig 2b-f
Fig. 2B	WT: PBS	WT: Lpl1	TLR2-/-: PBS	TLR2-/-: Lpl1(+sp)
	6.12214	18.77	5.78668	8.98073
	5.59215	15.8938	6.44815	7.94536
	3.93369	14.8124	10.67	6.20929
	3.56222	11.0152
	10.0032	10.1714	6.71626	13.609
	4.78239	12.5012	18.1648	14.1959
Fig. 2C	WT: PBS	WT: Lpl1	TLR2-/-: PBS	TLR2-/-: Lpl1(+sp)
	0.268026	0.256511	0.156277	1.39991
	0.201649	1.62435	0.0716494	0.0878831
	0.117875	3.72341	0.262233	0.308072
	0.336485	1.36328
	0.220789	1.52445	0.0895426	0.813276
	0.244215	1.03298	0.172203	0.652806
Fig. 2D	WT: PBS	WT: Lpl1	TLR2-/-: PBS	TLR2-/-: Lpl1(+sp)
	0.494109	0.240726	1.00803	1.8816
	0.460101	0.875815	0.374246	0.132852
	0.316364	1.84579	0.334992	0.376624
	0.417202	1.08619
	0.165758	0.842369	0.347738	0.989321
	0.203513	0.723856	0.244579	0.949536
Fig. 2E	WT: PBS	WT: Lpl1	TLR2-/-: PBS	TLR2-/-: Lpl1(+sp)
	4.2036	0.161352	2.3241	1.9712
	1.41705	3.0514	3.3549	1.16532
	2.58128	2.07298	3.861	1.28547
	1.00362	0.53724
	8.1315	2.3814	4.38461	3.7278
	3.267	3.664	6.7614	3.9878
Fig. 2F	WT: PBS	WT: Lpl1	TLR2-/-: PBS	TLR2-/-: Lpl1(+sp)
	1.05592	1.07727	3.6333	0.95368
	1.32696	0.63798	0.57246	0.46163
	1.16337	1.21242	1.09344	0.41602
	0.6171	0.69112
	0.60434	0.42166	0.7587	0.84357
	0.55352	0.6084	5.05344	1.44254
