# Supplementary material for: Staphylococcus aureus lipoproteins promote abscess formation in mice, shielding bacteria from immune killing
Source: Commun Biol. 2021 Mar 30;4:432. doi: 10.1038/s42003-021-01947-z (PMC8010101; doi:10.1038/s42003-021-01947-z)
Supplement: Supplementary file 6 — Supplementary Data 3 [file 42003_2021_1947_MOESM6_ESM.xlsx]

## Sheet: Fig 3a
Fig. 3A	Days	SA113				SA113Δlgt
	0	0				0
	1	33.1831	34.2119	35.2565	30.1907	13.8544	25.5176	31.1725	39.5919
	3	33.1831	34.2119	35.2565	30.1907	13.2025	10.7521	25.5176	21.2372
	5	29.2247	31.1725	33.1831	27.3397	10.7521	14.522	18.8574	18.0956
	7	17.3494	18.8574	27.3397	16.619	13.2025	14.522	4.90874	8.55299
	10	15.9043	17.3494	23.7583	18.8574	13.2025	14.522	4.90874	8.55299
	12	24.6301	8.55299	16.619	18.0956	11.3411	11.9459	0	0
	14	18.0956	8.04248	0	15.9043	0	0	0	0
	17	9.62113	8.04248	0	10.1788	0	0	0	0
	21	14.522	15.9043	0	0	0	0	0	0

## Sheet: Fig 3b
Fig. 3B	Days	SA113	SA113Δlgt
	11		1
	12		1
	14		1
	14		1
	14	1
	18	1
	21	0
	21	0

## Sheet: Fig 3c
Fig. 3C	SA113	SA113Δlgt
	121000	0
	15700000	5100000
	8600000	3300000
	7900000	5100000
	7400000	5800000
	6800000	3400000

## Sheet: Fig 3d-g
Fig. 3D	SA113	SA113Δlgt	Healthy
	62651.3	29882.6	629.52
	44800.7	28672	528.16
	40962	1507	415.64
	53017	26464.6	163.82
	5680.6	21804.6	583.6
	99996.8	26506.6
Fig. 3E	SA113	SA113Δlgt	Healthy
	13987.3	8357.2	0
	8013	7639.3	0
	4031.5	0	0
	10332.1	6080.6	0
	0	5260.6	0
	10342.4	7340.5
Fig. 3F	SA113	SA113Δlgt	Healthy
	2172.8	891.2	18.345
	1688.3	847.9	34.785
	995.2	229.2	53.59
	1311.6	2199.2	36.39
	200.6	2162.5	33.4
	3897.4	1212.8
Fig. 3G	SA113	SA113Δlgt	Healthy
	8.9	0	0
	81.15	68.05	0
	35.45	9.55	0
	92.95	68.6	0
	79.2	75
	101.6	69.6

## Sheet: Fig 3h
Fig. 3H	Days	SA113Δlgt							SA113Δlgt (pRB474::lgt)
	0	0							0
	1	8.55299	22.9022	21.2372	8.55299	16.619	22.0618	22.0618	18.0956	34.2119	32.1699	32.1699	20.4282	56.745	27.3397
	2	13.2025	22.0618	21.2372	18.0956	14.522	21.2372	22.0618	22.9022	34.2119	34.2119	36.3168	27.3397	54.1061	32.1699
	3	13.2025	21.2372	20.4282	13.2025	10.1788	22.9022	21.2372	22.0618	25.5176	29.2247	35.2565	31.1725	51.53	34.2119

## Sheet: Fig 3i
Fig. 3I	SA113Δlgt	SA113Δlgt (pRB474::lgt)
	4890000	42600000
	4100000	18400000
	6160000	32700000
	19100000	31200000
	5300000	32100000
	3690000	14700000
	27500000	81700000

## Sheet: Fig 3j-m
Fig. 3J	SA113Δlgt	SA113Δlgt (pRB474::lgt)
	6168.3	48065.8
	8726.5	57551.9
	18786.1	49082.9
	20961	68029.5
	7182.7	79010.8
	14839.3	54171
	22655.2	101972
Fig. 3K	SA113Δlgt	SA113Δlgt (pRB474::lgt)
	4542.36	9183.65
	4642.34	10594.1
	14091.5	7553.11
	6347.88	16025.2
	4054.95	17589.2
	8432.7	20120.7
	18255.8	28096.9
Fig. 3L	SA113Δlgt	SA113Δlgt (pRB474::lgt)
	974.76	1784.4
	985.68	1888.82
	1957.48	1731.62
	1324.62	1878.52
	861.2	2033.82
	1174.28	2508.2
	1905.3	2659.2
Fig. 3M	SA113Δlgt	SA113Δlgt (pRB474::lgt)
	15.74	46.9
	20.62	41.3
	39.02	26.54
	39.38	44.7
	26.1	52.1
	27.68	48.72
	42.32	77.72
