# Supplementary material for: Staphylococcus aureus lipoproteins promote abscess formation in mice, shielding bacteria from immune killing
Source: Commun Biol. 2021 Mar 30;4:432. doi: 10.1038/s42003-021-01947-z (PMC8010101; doi:10.1038/s42003-021-01947-z)
Supplement: Supplementary file 7 — Supplementary Data 4 [file 42003_2021_1947_MOESM7_ESM.xlsx]

## Sheet: Fig 4a-b
Fig. 4A	Days	WT: Newman														WT: NewmanΔlgt mutant
	0	0														0
	1	11.3411	13.2025	10.7521	0	9.62113	9.62113	16.619	16.619	11.3411	0	15.9043	10.1788	11.3411	0	0	11.9459	11.9459	0	8.04248	0	14.522	0	0	0	0	9.62113	8.04248	8.55299
	3	16.619	17.3494	13.8544	18.0956	15.9043	13.2025	16.619	23.7583	16.619	0	22.0618	10.1788	14.522	0	11.9459	8.04248	10.1788	15.2053	10.7521	0	10.7521	0	10.7521	0	0	10.1788	9.62113	10.1788
	5	16.619	19.635	16.619	18.8574						15.2053	25.5176	22.9022	14.522	17.3494	11.3411	9.62113	14.522	15.9043						2.83529	4.90874	6.15752	1.76715	10.7521
	7	16.619	20.4282	16.619	9.62113						13.8544	25.5176	22.9022	13.8544	17.3494	9.62113	9.62113	13.8544	13.8544						0	4.15476	4.90874	0	8.04248
	10	17.3494	10.7521	0	7.54768						13.2025	25.5176	18.0956	11.9459	11.9459	5.30929	5.72555	9.62113	10.7521						0	3.80133	0	0	6.6052
Fig. 4B	Days	TLR2-/-: Newman													TLR2-/-: NewmanΔlgt mutant
	0	0													0
	1	0	0	9.0792	0	0	0	0	0	0	14.522	10.1788	0	0	0	0	10.7521	0	0	0	0	0	0	8.04248	9.62113	8.04248	5.30929
	3	14.522	15.2053	17.3494	0	6.6052	6.6052	10.1788	14.522	10.1788	18.8574	15.2053	5.72555	15.2053	9.0792	7.06858	15.2053	6.6052	0	0	11.9459	11.3411	7.06858	11.9459	9.62113	7.54768	9.0792
	5	18.8574	17.3494	15.2053	0	10.7521						8.55299	5.72555	22.0618	9.62113	8.55299	15.9043	6.15752	0						5.30929	0	4.52389
	7	16.619	22.0618	14.522	16.619	8.55299						8.04248	7.54768	23.7583	7.54768	6.15752	11.9459	0	0						3.80133	0	0
	10	10.1788	17.3494	15.9043	14.522	0						7.54768	7.54768	18.0956	0	0	10.1788	0	0						3.80133	0	0

## Sheet: Fig 4c-d
Fig. 4C	WT: Newman	WT: Newman Δlgt mutant	TLR2-/-: Newman	TLR2-/-: NewmanΔlgt mutant
	1932000	1652000	2812000	790000
	3300000	1510000	3348000	1190000
	2600000	638000	2696000	1784000
	2288000	0	2760000	850000
	3100000	1674000	2980000	2176000
Fig. 4D	WT: Newman	WT: NewmanΔlgt mutant	TLR2-/-: Newman	TLR2-/-: NewmanΔlgt mutant
	326000	1860	119000	20
	1140	430	1090000	100
	410	260	189000	170
	700	0	2890000	50
			10	0
	620000	0	200	90
	48000	620	17500	70
	27000	130	0	40
