# Supplementary material for: Staphylococcus aureus lipoproteins promote abscess formation in mice, shielding bacteria from immune killing
Source: Commun Biol. 2021 Mar 30;4:432. doi: 10.1038/s42003-021-01947-z (PMC8010101; doi:10.1038/s42003-021-01947-z)
Supplement: Supplementary file 8 — Supplementary Data 5 [file 42003_2021_1947_MOESM8_ESM.xlsx]

## Sheet: Fig 5a
Fig. 5A	Days	Lpl1(+sp)+SA113Δlgt															PBS+SA113Δlgt
	0	0															0
	1	6.15752	8.55299	5.30929	8.04248	0	16.619	13.2025	13.2025	14.522	10.1788	22.0618	15.9043	11.9459	13.8544	0	9.0792	9.0792	4.90874	10.1788	0	13.2025	6.6052	5.72555	11.3411	5.72555	11.9459	0	0	0	0
	2	3.46361	0	6.6052	8.04248	3.46361	10.1788	10.7521	11.3411	11.3411	9.0792	14.522	8.04248	10.1788	10.1788	0	4.90874	0	4.52389	10.1788	0	9.62113	8.55299	4.90874	11.3411	4.90874	0	0	0	0	0
	3	2.83529	0	4.90874	5.72555	2.2698	9.62113	8.04248	10.1788	8.55299	7.54768	8.55299	5.30929	4.52389	0	0	0	0	0	0	0	7.54768	4.90874	0	9.0792	2.54469	0	0	0	0	0

## Sheet: Fig 5b
Fig. 5B	Days	Lpl1(+sp)+SA113Δlgt	PBS+SA113Δlgt
	0	0	0
	1	87	67
	2	87	53
	3	80	27

## Sheet: Fig 5c
Fig. 5C	Lpl1(+sp)+SA113Δlgt	PBS+SA113Δlgt
	194000	20
	12800	130
	6900	370
	49000	3600
	8700	400
	63000	7700
	540000	136000
	364000	2330
	152000	591000
	10200	1100000
	101000	13700
	958000	660
	186000	330
	3100	390
	870	740

## Sheet: Fig 5d-g
Fig. 5D	Lpl1(+sp)+SA113Δlgt	PBS+SA113Δlgt
	3868.7	477.235
	1679.02	426.995
	709.15	863.49
	4728.58	413.56
	1773.05	464.325
Fig. 5E	Lpl1(+sp)+SA113Δlgt	PBS+SA113Δlgt
	2268.78	82.67
	440.43	53.72
	423.555	94.2
	1403.28	55.605
	422.78	81.38
Fig. 5F	Lpl1(+sp)+SA113Δlgt	PBS+SA113Δlgt
	479.88	69.13
	106.82	86.49
	176.51	70.98
	151.6	61.04
	160.59	77.36
Fig. 5G	Lpl1(+sp)+SA113Δlgt	PBS+SA113Δlgt	Healthy
	23.35	2.25	0
	6.95	3.2	0
	5.45	0	0
	4.1	2.3	0
	8.55	3.95

## Sheet: Fig 5h
Fig. 5H	Days	Lpl1(-sp)+SA113Δlgt					PBS+SA113Δlgt
	0	0					0
	1	7.54768	7.54768	11.3411	9.62113	10.7521	9.62113	7.54768	11.3411	7.54768	13.2025
	2	9.62113	9.0792	10.1788	9.62113	9.62113	11.3411	8.55299	10.7521	8.55299	13.2025
	3	10.1788	9.62113	8.55299	7.54768	7.54768	10.7521	10.1788	7.54768	5.30929	10.1788

## Sheet: Fig 5i
Fig. 5I	Lpl1(-sp)+SA113Δlgt	PBS+SA113Δlgt
	329000	294000
	22100	309000
	43400	15300
	3330	5460
	16900	117000

## Sheet: Fig 5j-m
Fig. 5J	Lpl1(-sp)+SA113Δlgt	PBS+SA113Δlgt
	5498.59	3681.96
	745	3157.63
	951.21	443.97
	362.55	748.15
	1051.53	4032.22
Fig. 5K	Lpl1(-sp)+SA113Δlgt	PBS+SA113Δlgt
	1685.51	1065.99
	655.22	2874.2
	196.49	167.63
	176.09	784.49
	1228.87	2149.95
Fig. 5L	Lpl1(-sp)+SA113Δlgt	PBS+SA113Δlgt
	665.52	635.95
	426.49	598.53
	216.28	319.93
	431.19	786.19
	602.49	779.38
Fig. 5M	Lpl1(-sp)+SA113Δlgt	PBS+SA113Δlgt
	9.84	12.35
	7.49	7.52
	7.9	6.13
	6.79	9.45
	11.65	16.54
