# Supplementary material for: Staphylococcus aureus lipoproteins promote abscess formation in mice, shielding bacteria from immune killing
Source: Commun Biol. 2021 Mar 30;4:432. doi: 10.1038/s42003-021-01947-z (PMC8010101; doi:10.1038/s42003-021-01947-z)
Supplement: Supplementary file 9 — Supplementary Data 6 [file 42003_2021_1947_MOESM9_ESM.xlsx]

## Sheet: Fig 6a
Fig. 6A	Days	PBS: Newman										PBS: NewmanΔlgt										Cyclophosphamide: Newman										Cyclophosphamide: NewmanΔlgt
	1	13.8544	13.2025	17.3494	18.0956	14.522	18.0956	7.54768	20.4282			7.06858	9.0792	7.54768	0	0	13.2025	0	9.0792			3.46361	31.1725	9.62113	8.55299	8.04248	11.3411	14.522	8.04248	8.04248	30.1907	0	10.1788	8.04248	7.54768	7.54768	13.2025	9.0792	9.62113	7.54768	10.1788
	2	21.2372	24.6301	19.635	21.2372	20.4282	18.0956	9.62113	24.6301			10.7521	14.522	10.1788	4.52389	0	15.2053	0	14.522			8.55299	31.1725	15.2053	14.522	15.2053	20.4282	14.522	8.55299	17.3494	31.1725	8.04248	14.522	11.9459	13.8544	14.522	18.8574	14.522	9.62113	13.2025	10.7521
	3	26.4208	21.2372	16.619	21.2372	21.2372	16.619	8.55299	23.7583			7.54768	13.2025	8.04248	4.15476	4.90874	15.9043	0	11.9459						15.2053		20.4282	13.8544			31.1725				13.8544		18.8574	15.2053			10.7521

## Sheet: Fig 6b
Fig. 6B	PBS: Newman	PBS: NewmanΔlgt	Cyclophosphamide: Newman	Cyclophosphamide: NewmanΔlgt
	3600000	395000	443000000	482000000
	4092000	1377000	8160000	543000000
	3796000	1336000	6690000	27400000
	3076000	115000	11200000	64900000
	4124000	1850
	1386000	2024000
	1294000	0
	4496000	852000

## Sheet: Fig 6c
Fig. 6C	Days	Balb/c: Newman								Balb/c: NewmanΔlgt								SCID: Newman								SCID: NewmanΔlgt
	1	20.4282	13.2025	20.4282	13.8544	27.3397	11.3411	15.9043		6.6052	6.6052	9.62113	5.72555	8.55299	5.72555	8.55299		10.7521	21.2372	23.7583	17.3494	0	26.4208	22.9022	18.8574	5.72555	9.62113	8.55299	10.7521	10.1788	8.04248	0	9.62113
	2	26.4208	15.2053	23.7583	17.3494	31.1725	11.3411	17.3494		4.90874	6.6052	8.55299	7.54768	5.30929	6.6052	8.55299		9.62113	22.0618	33.1831	17.3494	0	26.4208	22.9022	13.8544	5.30929	9.62113	8.04248	8.55299	13.2025	8.55299	0	5.72555
	3	26.4208	16.619	18.8574	18.0956	24.6301	7.54768	13.8544		4.15476	4.90874	11.3411	8.04248	0	0	6.15752		11.9459	21.2372	29.2247	14.522	0	29.2247	17.3494	11.9459	4.52389	8.04248	8.55299	6.6052	13.2025	7.54768	0	5.72555

## Sheet: Fig 6d
Fig. 6D	Balb/c: Newman	Balb/c: NewmanΔlgt	SCID: Newman	SCID: NewmanΔlgt
	18800000	38300	7300000	52800
	19800000	173000	41700000	4630000
	14200000	217000	94300000	193000
	11600000	175000	8800000	440000
	13900000	71700	100	3990000
	800000	175000	53100000	449000
	4460000	316000	23600000	3990
			3740000	24200
