# Supplementary material for: Staphylococcus aureus lipoproteins promote abscess formation in mice, shielding bacteria from immune killing
Source: Commun Biol. 2021 Mar 30;4:432. doi: 10.1038/s42003-021-01947-z (PMC8010101; doi:10.1038/s42003-021-01947-z)
Supplement: Supplementary file 10 — Supplementary Data 7 [file 42003_2021_1947_MOESM10_ESM.xlsx]

## Sheet: Fig 7a-f
Fig. 7A	Lpl1(+sp) (10 µg)	Lpl1(+sp) (2.5 µg)	Healthy	Lpl1(-sp) (10 µg)
	584.79	330.73	35.71	182.7
	581.14	203.165	0	179.02
	332.77	284.38	50.215	237.36
	398.27	393.79	13.75
	386.795	299.165	109.755
	383.345	110.175
	607.11	245.06
Fig. 7B	Lpl1(+sp) (10 µg)	Lpl1(+sp) (2.5 µg)	Healthy	Lpl1(-sp) (10 µg)
	4007.98	513.2	66.22	97.04
	4496.96	191.74	45.92	98.56
	341.32	623.98	34.12	67.02
	365.98	806.14	35.82
	392.26	306.18	72.18
	976.32	102
	777.8	334.44
Fig. 7C	Lpl1(+sp)+SA113Δlgt	PBS+SA113Δlgt
	272.74	272.925
	335.555	187.525
	268.825	153.44
	192.53	199.15
	225.385	234.63
	132.775	55.715
	202.87	104.035
	54.78	23.385
	0	99.665
	0	133.15
	231.54	200.285
	255.26	78.46
	209.05	206.35
	155.19	157.955
	0	0
Fig. 7D	Lpl1(+sp)+SA113Δlgt	PBS+SA113Δlgt
	232.94	47.215
	161.29	34.49
	121.045	25.88
	277.635	21.175
	95.595	48.2
	45.73	0
	217.575	58.94
	74.765	0
	109.275	149.695
	0	342.23
	148.075	37.2
	179.24	0
	194.165	0
	44.465	0
	17.43	0
Fig. 7E	Lpl1(-sp)+SA113Δlgt	PBS+SA113Δlgt
	169.228	141.262
	161.84	130.514
	122.224	104.928
	108.97	145.662
	200.384	199.54
Fig. 7F	Lpl1(-sp)+SA113Δlgt	PBS+SA113Δlgt
	587	282.565
	145.03	1250.46
	74.27	46.295
	47.245	115.12
	218.135	694.92

## Sheet: Fig 7g
Fig. 7G	WT: Lpl1(+sp) (0.2 µg/mL)	WT: Lpl1(+sp) (0.02 µg/mL)	WT: Pam3CSK4 (20 ng/mL)	WT: Medium		TLR2-/-: Lpl1(+sp) (0.2 µg/mL)	TLR2-/-: Lpl1(+sp) (0.02 µg/mL)	TLR2-/-: Pam3CSK4 (20 ng/mL)	TLR2-/-: Medium
	1984.92	1660.94	2146.9	403.08		318.56	171.62	217.58	157.34
	1197.74	785.82	1087.08	199		452.68	429.78	442.84	376.5
	1620.04	1003.46	1266.84	292.9		405.88	305.98	258.16	289.94
	1655.4	1407.6	1724.18	337.24		323.14	311.44	248.58	298.4

## Sheet: Fig 7h
Fig. 7H	Days	PBS: Newman												PBS: NewmanΔlgt												Ancrod: Newman												Ancrod: NewmanΔlgt
	1	8.04248	5.72555	11.3411	13.2025	8.04248	8.04248	11.9459	10.1788	13.2025		17.3494	15.2053	6.15752	5.30929	9.0792	0	4.52389	9.62113	9.0792	8.55299	8.04248		8.55299	4.52389	0	0		5.72555	0	0	0	11.3411	0	13.8544			0	0		0	0	0	0	14.522	0	0
	2	13.2025	8.04248	22.0618	10.1788	7.54768	8.04248	13.2025	7.54768	10.1788		20.4282	18.8574	8.55299	3.80133	8.04248	4.52389	4.52389	9.62113	9.62113	5.72555	8.55299		10.1788	7.54768	0	0		0	0	0	0	21.2372	0	13.2025			0	0		0	9.62113	0	5.72555	8.04248	0	0
	3	15.2053	7.54768	27.3397	8.55299	4.15476	11.3411	10.7521	4.52389	9.0792		15.2053	13.8544	8.55299	3.80133	8.04248	3.80133	2.54469	10.1788	10.7521	4.52389	5.72555		8.55299	6.15752	0	0		0	0	0	0	23.7583	0	10.1788			0	0		0	6.6052	0	10.1788	11.9459	0	0

## Sheet: Fig 7i
Fig. 7I	PBS: Newman	PBS: NewmanΔlgt	Ancrod: Newman	Ancrod: NewmanΔlgt
	1086000	794000	32600	5050
	785000	17700	8200	16900
	822000	200	790	160
	5170	1490	13200	24600
	119000	7250	2100	31100
	2656000	480000	2188000	9600
	17600	24400	41200	5520
	1744000	41700	455000	12800
	2552000	1434000
	1572000	417000
